# Supplementary material for: The role of lysosomes and autophagosomes in frontotemporal lobar degeneration
Source: Neuropathol Appl Neurobiol. 2018 Jun 19;45(3):244–61. doi: 10.1111/nan.12500 (PMC6487817; doi:10.1111/nan.12500)
Supplement: Supplementary file 3 — Table S1. Selected clinical, neuropathological and genetic details of cases employed in the study. [file NAN-45-244-s003.xls]

## Sheet: Sheet1
ID#	BBN ID#	clinical diagnosis	pathology	Gender	Onset (y)	Death (y)	Duration (y)	APOE	mutation	brain weight (g)
1	BBN_5681	bvFTD	FTLD-TDP type A	M	49	58	9	3,3	C9orf72	1050
2	BBN_5706	bvFTD	FTLD-TDP type A	M	60	68	8	3,4	C9orf72	1210
3	BBN_5719	bvFTD	FTLD-TDP type A	F	59	64	5	3,3	C9orf72	na
4	BBN_5752	bvFTD	FTLD-TDP type A	M	64	72	8	3,3	C9orf72	na
5	BBN_5762	bvFTD	FTLD-TDP type A	M	78	84	4	na	C9orf72	na
6	BBN_5774	bvFTD	FTLD-TDP type A	M	63	65	2	3,4	C9orf72	na
7	BBN_14793	bvFTD	FTLD-TDP type A	M	54	65	11	3,3	C9orf72	1130
8	BBN_5663	bvFTD+MND	FTLD-TDP type B	M	57	59	2	3,3	C9orf72	1210
9	BBN_5691	bvFTD+MND	FTLD-TDP type B	M	60	62	2	3,3	C9orf72	na
10	BBN_5739	bvFTD	FTLD-TDP type B	M	62	67	5	3,3	C9orf72	na
11	BBN_5756	bvFTD	FTLD-TDP type B	F	52	70	18	3,3	C9orf72	na
12	BBN_5771	bvFTD+MND	FTLD-TDP type B	F	63	65	2	3,3	C9orf72	na
13	BBN_5772	bvFTD+MND	FTLD-TDP type B	F	70	73	3	3,4	C9orf72	na
14	BBN_5727	PNFA	FTLD-TDP type A	M	66	73	7	3,3	exon 1C31LfsX34	1250
15	BBN_5715	PNFA	FTLD-TDP type A	F	63	71	8	3,3	exon 4 Q130SfsX124	863
16	BBN_5660	bvFTD	FTLD-TDP type A	F	53	71	18	3,3	exon 10 V452WfsX38	955
17	BBN_5666	PNFA	FTLD-TDP type A	M	55	71	16	3,4	exon 10 V452WfsX38	1110
18	BBN_5677	PNFA	FTLD-TDP type A	M	62	70	8	3,4	exon 10 V452WfsX38	1050
19	BBN_5705	bvFTD	FTLD-TDP type A	F	53	67	14	3,3	exon 10 V452WfsX38	na
20	BBN_5742	PNFA	FTLD-TDP type A	M	66	71	5	3,4	exon 10 V452WfsX38	925
21	BBN_5773	PNFA	FTLD-TDP type A	M	66	73	7	3,3	exon 10 V452WfsX38	980
22	BBN_10260	PNFA	FTLD-TDP type A	M	62	72	10	3,3	exon 10 V452WfsX38	870
23	BBN_5686	bvFTD	FTLD-TDP type A	F	60	66	6	3,3	exon 10 Q468X	1100
24	BBN_5675	bvFTD	FTLD-TDP type A	F	54	62	8	na	exon 11 R493X	900
25	BBN_5718	bvFTD	FTLD-TDP type A	M	59	66	7	3,3	exon 11 R493X	1495
26	BBN_5685	PNFA	FTLD-TDP type A	M	68	78	10	3,4	none	1165
27	BBN_5734	bvFTD	FTLD-TDP type A	M	69	75	6	3,3	none	1216
28	BBN_5753	bvFTD	FTLD-TDP type A	F	66	72	6	3,3	none	1229
29	BBN_5757	PNFA	FTLD-TDP type A	F	66	77	11	3,3	none	1200
30	BBN_5768	bvFTD	FTLD-TDP type A	M	64	68	4	3,3	none	1213
31	BBN_5661	bvFTD+MND	FTLD-TDP type B	M	43	45	2	3,4	none	1260
32	BBN_5676	bvFTD	FTLD-TDP type B	M	60	68	8	3,3	none	1030
33	BBN_5684	PNFA	FTLD-TDP type B	M	62	76	14	4,4	none	1230
34	BBN_5701	bvFTD	FTLD-TDP type B	M	45	51	6	3,4	none	980
35	BBN_5721	bvFTD+MND	FTLD-TDP type B	M	58	69	11	3,3	none	1166
36	BBN_5723	bvFTD	FTLD-TDP type B	M	58	66	8	3,3	none	1162
37	BBN_5729	bvFTD	FTLD-TDP type B	M	68	74	6	2,3	none	na
38	BBN_5732	bvFTD+MND	FTLD-TDP type B	F	50	52	3	3,4	none	1050
39	BBN_5764	bvFTD+MND	FTLD-TDP type B	M	61	65	4	3,3	none	1530
40	BBN_10258	bvFTD+MND	FTLD-TDP type B	M	61	64	3	3,4	none	1180
41	BBN_14791	MND/PSP	FTLD-TDP type B	M	72	75	3	3,4	none	na
42	BBN_5708	SD	FTLD-TDP type C	F	55	66	11	4,4	none	1035
43	BBN_5720	SD	FTLD-TDP type C	M	60	75	15	3,3	none	1174
44	BBN_5726	SD	FTLD-TDP type C	F	56	67	11	3,3	none	1020
45	BBN_5736	SD	FTLD-TDP type C	F	70	72	2	3,4	none	1522
46	BBN_5731	SD	FTLD-TDP type C	M	71	77	6	3,3	none	na
47	BBN_16418	SD	FTLD-TDP type C	M	56	68	12	3,4	none	1101
48	BBN_19623	bvFTD/SD	FTLD-TDP type C	F	68	82	14	3,3	none	974
49	BBN_5696	bvFTD	FTLD-tau	F	46	58	12	3,3	exon 10 +16	996
50	BBN_5699	bvFTD	FTLD-tau	M	50	55	5	3,4	exon 10 +16	1240
51	BBN_5717	bvFTD	FTLD-tau	F	52	65	13	2,3	exon 10 +16	1040
52	BBN_5733	bvFTD	FTLD-tau	M	46	53	7	3,3	exon 10 +16	1240
53	BBN_5760	bvFTD	FTLD-tau	F	57	63	6	3,3	exon 10 +16	na
54	BBN_5763	bvFTD	FTLD-tau	F	52	58	6	3,3	exon 10 +16	na
55	BBN_3053	bvFTD	FTLD-Pick's	M	46	56	10	3,3	none	1150
56	BBN_3182	bvFTD	FTLD-Pick's	F	50	58	8	2,2	none	1065
57	BBN_3222	PNFA	FTLD-Pick's	M	73	77	4	3,3	none	na
58	BBN_3276	bvFTD	FTLD-Pick's	M	47	61	14	3,4	none	980
59	BBN_3288	bvFTD	FTLD-Pick's	M	59	69	10	3,3	none	850
60	BBN_3433	bvFTD	FTLD-Pick's	M	67	75	8	3,4	none	na
61	BBN_3466	Alzheimer's disease	Alzheimer's disease	F	64	71	7	4,4	na	920
62	BBN_3470	Alzheimer's disease	Alzheimer's disease	M	59	72	13	3,4	na	1182
63	BBN_3472	Alzheimer's disease	Alzheimer's disease	M	64	73	9	4,4	na	1180
64	BBN_6068	Alzheimer's disease	Alzheimer's disease	M	na	76	na	4,4	na	1300
65	BBN_6080	Alzheimer's disease	Alzheimer's disease	F	74	81	7	3,3	na	1190
66	BBN_9480	Alzheimer's disease	Alzheimer's disease	M	60	73	13	3,3	na	1343
67	BBN_5747	normal	age changes only	F	na	75	na	3,3	na	na
68	BBN_5761	normal	age changes only	M	na	78	na	2,2	na	na
69	BBN_3392	normal	age changes only	M	na	85	na	2,2	na	na
70	BBN_3460	normal	age changes only	F	na	90	na	3,3	na	na
71	BBN_6067	normal	age changes only	F	na	53	na	3,4	na	1220
72	BBN_6074	normal	age changes only	M	na	95	na	3,3	na	1200
